# Supplementary material for: Manganese-Doped N-Hydroxyphthalimide-Derived Carbon Dots—Theranostics Applications in Experimental Breast Cancer Models
Source: Pharmaceutics. 2021 Nov 22;13(11):1982. doi: 10.3390/pharmaceutics13111982 (PMC8674762; doi:10.3390/pharmaceutics13111982)
Supplement: Supplementary file 1 [file pharmaceutics-13-01982-s001.zip]

Archive with 1 entries (1 files):
- pharmaceutics-1451703-supplementary.pdf
